# Supplementary material for: Electrochemical Biosensors Based on Convectively Assembled Colloidal Crystals
Source: Biosensors (Basel). 2022 Jun 30;12(7):480. doi: 10.3390/bios12070480 (PMC9312794; doi:10.3390/bios12070480)
Supplement: Supplementary file 1 [file biosensors-12-00480-s001.zip]

Archive with 1 entries (1 files):
- biosensors-1770961-supplementary.pdf
